# Supplementary material for: Virtual Screening and Bioassay of Novel Protoporphyrinogen Oxidase and p-Hydroxyphenylpyruvate Dioxygenase Dual-Target Inhibitors
Source: Molecules. 2025 Mar 27;30(7):1491. doi: 10.3390/molecules30071491 (PMC11990379; doi:10.3390/molecules30071491)
Supplement: Supplementary file 1 [file molecules-30-01491-s001.zip]

Archive with 1 entries (1 files):
- molecules-3526219-supplementary.pdf
